# Supplementary material for: Cross-Cultural Adaptation, Reliability, and Validity of the Greek Version of the Fremantle Shoulder Awareness Questionnaire (FreSHAQ-GR) in Patients with Chronic Shoulder Pain
Source: Healthcare (Basel). 2023 Sep 11;11(18):2512. doi: 10.3390/healthcare11182512 (PMC10531340; doi:10.3390/healthcare11182512)
Supplement: Supplementary file 1 [file healthcare-11-02512-s001.zip]

Archive with 1 entries (1 files):
- healthcare-2551158-supplementary.pdf
